# Supplementary material for: Recognition of immunogenomic signature and prognostic value of the subtype of epithelial-mesenchymal transition in breast cancer
Source: Biochem Biophys Rep. 2026 Jan 19;45:102456. doi: 10.1016/j.bbrep.2026.102456 (PMC12857188; doi:10.1016/j.bbrep.2026.102456)
Supplement: Supplementary file 2 — Supplementary Table 1. The 31 genes associated with OS.Multimedia component 2 [file mmc2.xlsx]

## Sheet: Sheet1
id	HR	HR.95L	HR.95H	pvalue
HOTAIR	1.0979	1.02399	1.17715	0.00862221
CD24	1.15677	1.02803	1.30164	0.0155535
CYTOR	1.36138	1.08539	1.70755	0.00761255
DLX2	0.934402	0.873471	0.999583	0.0486005
GKN2	0.619714	0.417537	0.91979	0.0175513
VWCE	1.21324	1.0125	1.45379	0.0362131
KDM4B	0.808629	0.67595	0.967352	0.0201813
IL27	1.21487	1.0285	1.43501	0.0219846
FZD2	1.24431	1.01938	1.51887	0.0316601
MMP1	1.09451	1.01629	1.17876	0.016984
MMP11	1.13031	1.00107	1.27622	0.048011
NTRK3	0.906262	0.825569	0.994841	0.0385778
LEF1	0.830979	0.70559	0.97865	0.0265169
PRKCQ	0.87402	0.769785	0.992368	0.03769
PAK5	0.884634	0.806455	0.970393	0.00941509
CEMIP	1.18608	1.05167	1.33767	0.00541878
NDRG2	0.837567	0.717861	0.977235	0.024283
SCUBE2	0.933503	0.875709	0.995112	0.0348369
NKX3-2	1.12188	1.00356	1.25416	0.0431358
PTPRZ1	0.929598	0.86536	0.998604	0.0456936
ALX4	0.909336	0.82876	0.997745	0.0446811
CCL19	0.907718	0.848991	0.970507	0.00455114
SDC1	1.2942	1.07375	1.55992	0.00679426
SIAH2	0.760948	0.627691	0.922494	0.00541426
SIM2	1.11358	1.00652	1.23202	0.036981
EZR	1.43924	1.0458	1.98071	0.0254311
WT1	1.0895	1.0063	1.17958	0.0344307
IRS2	0.836535	0.711319	0.983794	0.0309699
MMP13	1.09892	1.01207	1.19322	0.0247265
CPEB1	1.24653	1.05499	1.47283	0.00962792
HRG	1.14844	1.01317	1.30177	0.0304233
