# Supplementary material for: Recognition of immunogenomic signature and prognostic value of the subtype of epithelial-mesenchymal transition in breast cancer
Source: Biochem Biophys Rep. 2026 Jan 19;45:102456. doi: 10.1016/j.bbrep.2026.102456 (PMC12857188; doi:10.1016/j.bbrep.2026.102456)
Supplement: Supplementary file 3 — Supplementary Table 2. Estimated IC50 of 50 drugs which were illustrated to be different in two groups.Multimedia component 3 [file mmc3.xlsx]

## Sheet: Sheet1
Drug	Median estimated IC50(H)	Median estimated IC50(L)	(Median estimated IC50(H)/Median estimated IC50(L))	P-value
AG.014699	4.17851	4.12674	1.01254	0.00219142
AKT.inhibitor.VIII	3.46444	3.42205	1.01239	0.0114564
AP.24534	1.84323	1.71041	1.07765	1.84247e-05
AS601245	3.22468	3.0765	1.04817	1.12696e-10
AUY922	-2.81388	-2.89959	0.970442	0.000441375
Axitinib	3.45837	3.42171	1.01071	0.000256788
AZ628	3.38479	3.13897	1.07831	0.000102691
AZD6244	3.79981	3.79756	1.00059	7.86478e-16
BAY.61.3606	2.69468	2.61083	1.03212	0.0229451
Bexarotene	4.77804	4.66032	1.02526	8.56364e-07
Bicalutamide	-1.64247	-1.58642	1.03533	5.42174e-06
Bleomycin	1.65542	1.55498	1.06459	0.00456096
BMS.509744	3.80043	3.72071	1.02143	0.000747331
BMS.536924	2.60133	2.37528	1.09517	0.00196508
BMS.708163	4.95698	4.92958	1.00556	9.55265e-08
BMS.754807	1.13167	0.898395	1.25966	2.79201e-05
Bosutinib	-5.35622	-5.37544	0.996426	0.003614
CCT007093	5.60425	5.54673	1.01037	2.50143e-08
CEP.701	-0.0639729	-0.0856096	0.747263	0.00107111
CHIR.99021	4.81277	4.73735	1.01592	0.000348655
CI.1040	2.7392	2.5921	1.05675	1.04269e-05
DMOG	6.88858	6.69035	1.02963	1.7883e-05
Embelin	2.88363	2.81078	1.02592	1.90319e-05
Erlotinib	4.46676	4.36026	1.02442	5.09085e-09
FH535	2.07658	2.02531	1.02532	0.00036895
Gemcitabine	-2.09494	-2.35394	0.88997	0.000310219
GSK.650394	4.09231	4.07635	1.00392	0.000113963
GW.441756	4.28398	4.2285	1.01312	1.74813e-08
IPA.3	6.06674	6.04908	1.00292	0.0343312
JNK.9L	-0.167218	-0.208659	0.801393	7.42214e-07
Lenalidomide	5.47768	5.47421	1.00063	0.00022346
LFM.A13	6.23042	6.16059	1.01133	1.98934e-09
Methotrexate	1.35146	1.29999	1.03959	4.4024e-05
Nilotinib	4.41947	4.38233	1.00848	5.94664e-05
Nutlin.3a	3.53461	3.60269	0.981103	7.42447e-09
OSI.906	3.64799	3.60218	1.01272	0.0130189
PAC.1	3.86604	3.70876	1.04241	2.8332e-06
PD.0325901	0.270704	0.00567218	47.7248	1.24809e-10
PD.0332991	2.48577	2.44616	1.0162	3.66795e-14
PF.02341066	4.53851	4.45852	1.01794	0.011511
PF.562271	2.81612	2.64291	1.06553	1.06611e-06
PLX4720	5.01546	4.96941	1.00927	0.00515471
Pyrimethamine	5.03409	4.92855	1.02141	7.69086e-06
RDEA119	2.41647	2.1112	1.1446	1.51934e-08
Roscovitine	4.96383	4.91583	1.00976	0.0110394
SB590885	5.18912	5.05163	1.02722	4.44898e-18
Temsirolimus	-1.05541	-1.10172	0.957968	0.0071139
Tipifarnib	2.17896	2.12632	1.02476	0.0396427
Vinorelbine	-3.83192	-3.85553	0.993877	0.000137145
VX.702	4.46157	4.44299	1.00418	3.15918e-12
